# Supplementary material for: Peripheral Blood Mononuclear Cells and Serum Cytokines in Patients with Lupus Nephritis after COVID-19
Source: Int J Mol Sci. 2024 Jul 29;25(15):8278. doi: 10.3390/ijms25158278 (PMC11311954; doi:10.3390/ijms25158278)
Supplement: Supplementary file 1 [file ijms-25-08278-s001.zip]

Archive with 1 entries (1 files):
- ijms-3109637-supplementary.pdf
